# Supplementary material for: Addressing unpredictability may be the key to improving performance with current clinically prescribed myoelectric prostheses
Source: Sci Rep. 2021 Feb 8;11:3300. doi: 10.1038/s41598-021-82764-6 (PMC7870859; doi:10.1038/s41598-021-82764-6)
Supplement: Supplementary file 1 — Supplementary Information 1. [file 41598_2021_82764_MOESM1_ESM.xlsx]

## Sheet: All data summary
Demographics						EMG Skill								Unpredictability										Delay				Functionality											Everyday usage
Gender	Age	LimbAbsenceSide	TimeSinceLimbLoss	DominancePre	TimeUsingMyo	Static Open (%)	Static Close (%)	Dynamic 1 car Open (%)	Dynamic 1 car Close (%)	Dynamic 2 cars Open (%)	Dynamic 2 cars Close (%)	Decision Time Open (ms)	Decision Time Close (ms)	Ideal _num Open complete /20	Ideal_num Close complete /20	Socket _num Open complete /20	Socket _num Close complete /20	Difference in Spread Open (ms)	Difference in Spread Close (ms)	Ideal_Num Unwanted Open	Ideal_Num Unwanted Close	Socket_Num Unwanted Open	Socket_Num Unwanted Close	Delay to Open from Closed (ms)	Delay to Open from Neutral (ms)	Delay to Close from Open (ms)	Delay to Close from Neutral (ms)	Success Rate /10	Mean Duration (s)	Mean Reach Plateau (%)	Variability (Warp cost)	Gaze %Hand _R2G	Gaze %GCA _R2G	Gaze %LCA/Tube _R2G	Gaze %Hand/GCA _Transport	Gaze %LCA/Tube _Transport	Switches_R2G	Switches_Transport	Wear Time (h)	Median Reliance on Anatomical (%)	Time Unilateral Anatomical (min)	Time Unilateral Prosthesis (min)	Ratio Unilateral Anatomical:Prosthesis
M	45	R	Congenital	-	1.5	32.62	47	81.8182	74.4186	50	32.5581	60.5222	28	19	20	19	20	-10.9659	-10.0005	0	1	0	0					10	6.38	22.0284	15.1465	0.916667	76.6788	20.7592	9.52466	84.9248	2.5	4.2	65.3	85.93	732	32	22.9
M	44	L	Congenital	-	35	56.86	30.63	86.0465	65.1163	28.8889	75	143.967	40.8	19	20	9	20	-7.23778	109.391	1	0	3	2					3.5	8.5	40.312	50.7744	0.2886	0.774283	58.3849	34.0189	52.4559	5.57143	5.8	16.1	72.76	79	18	4.4
M	56	R	22	L	17	61.52	44.07	79.0698	72.093	68.1818	58.1395	50.075	47.7	19	20	20	20	-20.9486	-2.78943	0	0	0	0	218.8		133.4	138	10	2.702	23.4576	7.59201	0	83.7124	5.60452	0.896824	97.1098	3.5	1.9	35.4	81.26	114	11	10.4
M	61	R	37	R	28	74.17	70.04	81.3953	79.0698	81.8182	2.32558	30.3778	64.55	20	20	20	20	-73.1631	-71.9283	0	0	0	4	203.2	125.4	96.2	103	8	7.265	42.9331	22.5698	11.6841	70.0311	0.0782473	7.59888	90.6999	3.33333	3	98.7	77.49	356	82	4.3
F	18	L	Congenital	-	10	47.94	59.92	83.7209	81.3953	75	61.3636	64.5	79.1	20	20	20	20	8.67414	-47.5023	0	0	0	1	251	98.8	96.4	101.4	10	5.022	30.4377	17.9604								44	75.55	71	6	11.8
M	51	L	Congenital	-	30	50.07	31.16	79.0698	72.093	73.913	72.7273	224.7	209.514	20	18	20	8	-39.5863	82.339	0	0	0	2	214	122.6	106.6	111.6	10	3.186	30.0998	11.1789	0	61.8225	20.6034	4.53713	87.5406	3.1	0.5	106.9	72.08	343	16	21.4
F	50	R	24	R	23	32.36	22.24	72.093	79.0698	63.0435	27.907	-61.7778	78.7	19	20	19	17	-32.0002	27.2568	0	0	0	0					10	5.07	26.0857	16.5797	12.38	49.8634	19.4879	18.8011	75.425	7.55556	4.2	2.8	80.52	23	0	INF
F	21	L	Congenital	-	19	51.26	28.1	76.7442	65.1163	79.5455	63.6364	-20.1	74.4	20	20	20	20	-11.1193	-34.2999	0	0	0	0	191	110	125	133.6	10	4.116	27.0652	13.404	0.444444	8.58299	6.18648	0	97.185	4.2	0.3	7.18	74.2	65	4	16.3
M	49	R	Congenital	-	33	38.62	64.05	76.7442	76.7442	61.7021	60	64.2222	78.6	20	20	20	20	21.9006	74.1966	0	0	0	1	274.4	140.4	134.6	144	10	3.634	32.1556	9.19733	0	58.1446	33.5199	0	100	4.6	0	95.8	83.44	584	8	73
M	57	R	25	R	21	71.5	65.51	69.7674	93.0233	38.6364	32.5581	-57	-2.5	20	20	19	20	-10.173	19.9062	0	0	0	0	375.2	155	125	148.6	8.5	4.204	13.4687	12.0185	26.8683	58.9625	4.33913	3.54524	92.9566	4.9	3.3	102.2	79.28	510	56	9.1
M	68	L	47	L	39	57.79	84.02	88.3721	69.7674	41.3043	44.186	132.2	118.278	19	20	15	10	31.0827	7.18325	0	1	2	2					7.5	7.47333	24.7502	55.6864	12.5493	27.8859	36.8558	22.9059	72.1208	11	5.66667	47.1	70.36	55	5	11
F	50	R	Congenital	-	1.5	56.46	47.94	88.3721	81.8182	54.5455	77.2727	105.3	162.55	20	20	15	19	34.3216	64.5529	0	0	1	0	323.2	107.4	110.2	115.8	9	5.318	20.4801	22.9627	0	62.342	34.7396	3.32149	91.9892	2	3.5	42.2	85.96	219	16	13.7
F	69	L	8	R	3	43.54	71.11	32.5581	72.093	13.6364	13.9535	208.028	408.25	13	7	14	11	-64.3419	-22.8301	2	1	0	0					10	4.302	43.4125	17.0083	2.5404	23.1504	53.5881	5.45416	80.2623	5.3	7.8	22	80.7	78	0	INF
M	62	L	12	R	10	68.31	69.77	77.2727	86.0465	68.1818	69.7674	46.5889	6.28889	19	20	9	13	62.101	4.75225	0	0	1	1					10	7.424	41.1208	25.3174	46.8558	50.5482	0.112994	3.38234	84.7217	12.4	2.9	68	84.05	514	61	8.4
M	46	R	Congenital	-	33	22.77	59.53	72.093	76.7442	70.4545	65.9091	3	42.75	20	20	20	13	-49.4488	158.406	0	0	5	0	98.4	97.2	91.2	97.2	9.5	5.196	32.7643	19.8473	13.9099	72.2185	0.967742	12.574	76.6066	7.2	6.1	56.5	75.31	131	13	10.1
F	47	R	Congenital	-	34	60.85	62.32	86.0465	79.0698	34.0426	81.8182	55.7	34.2619	20	20	12	20	138.188	15.4102	0	0	3	0	293	118.6	103.8	110	8	5.54222	25.7075	32.495	0.5625	43.8056	33.3025	0.226757	88.8265	3.9	2.88889	41.1	66.78	158	13	12.15
M	67	R	34	R	33	61.65	58.19	81.3953	67.4419	81.8182	2.32558	49.05	93.4778	19	20	18	19	-52.2585	-6.03656	0	1	0	2	202.2	103	93.8	103.6	9	5.44667	27.1182	26.5785	0	41.2624	36.5961	3.67595	84.9254	3.2	5.11111	42.7	86.72	620	20	31
M	59	R	15	R	14.5	60.99	84.69	93.0233	83.7209	70.4545	50	73.4333	45.1	20	20	20	20	-36.1187	33.4677	0	0	6	0	185.8	99.8	96	93.2	2	9.34	42.7453	16.8691	31.3371	31.5667	7.48151	7.51433	78.2895	20.75	12	2.9	84.9	35	1	35
M	75	L	Congenital	-	4.5	38.48	44.61	65.1163	51.1628	57.4468	11.6279	114.175	59.6	18	20	19	17	38.0762	-4.54404	0	4	2	10	301	114.2	106.6	108.2	8.5	8.788	17.4138	55.4783	49.5737	17.6803	0.190897	3.19923	90.921	19.3	3.7	92.3	87.29	723	65	11.1
M	72	R	Congenital	-	5	47.54	47.8	97.6744	67.4419	80	67.4419	5.625	53.5444	20	20	18	20	60.1695	46.6795	0	0	6	2	233	122	107.2	120.4	9.5	8.504	20.2718	27.5503	13.498	38.1874	33.9848	2.03358	89.7778	6.5	2.8	78	76.63	727	75	9.7

## Sheet: Gaze trial by trial
																Excluded phases of trials where more than 20% of the data was missing
			Number of frames																					Number of Switches
Participant	Trial		Reach to grasp						Transport					Total		Reach to grasp					Transport			Reach to grasp														Transport
			MD	O	H	GCA	LCA/T	Total	MD	O	H/GCA	LCA/T	Total			% Missing data	Hand Time	GCA time	LCA/T time		% Missing data	Hand/GCA Time	LCA/T time	H --> GCA	H --> LCAT	H --> O	GCA --> H	GCA --> LCAT	GCA --> O	LCAT --> H	LCAT --> GCA	LCAT --> O	O --> H	O --> GCA	O --> LCAT	% Switches with other	TOTAL	HGCA --> LCAT	HGCA --> O	LCAT --> HGCA	LCAT --> O	O --> HGCA	O --> LCAT	% Switches with other	TOTAL	OVERALL TOTAL
1	1		0	4	0	118	24	146	0	3	8	266	277	423		0	0	80.8219	16.4384		0	2.88809	96.0289	0	0	0	0	0	0	0	1	0	0	0	1	50	2	1	0	1	1	0	1	50	4	6
1	2		0	3	0	85	37	125	0	3	22	216	241	366		0	0	68	29.6		0	9.12863	89.6266	0	0	0	0	1	0	0	1	0	0	0	1	33.3333	3	1	0	2	1	0	1	40	5	8
1	3		0	0	11	85	24	120	0	2	23	173	198	318		0	9.16667	70.8333	20		0	11.6162	87.3737	1	0	0	1	1	0	0	1	0	0	0	0	0	4	3	0	4	1	0	1	22.2222	9	13
1	4		0	1	0	136	0	137	1	3	28	190	222	359		0	0	99.2701	0		0.45045	12.6126	85.5856	0	0	0	0	0	0	0	0	0	0	1	0	100	1	1	0	1	1	0	1	50	4	5
1	5		0	4	0	113	9	126	1	3	0	225	229	355		0	0	89.6825	7.14286		0.436681	0	98.2533	0	0	0	0	2	0	0	1	0	0	1	0	25	4	0	0	0	1	0	1	100	2	6
1	6		0	9	0	21	107	137	2	22	19	220	263	400		0	0	15.3285	78.1022		0.760456	7.22433	83.6502	0	0	0	0	1	1	0	0	1	0	2	0	80	5	2	0	3	0	0	1	16.6667	6	11
1	7		0	0	0	129	0	129	51	5	29	164	249	378		0	0	100	0		20.4819	11.6466	65.8635	0	0	0	0	0	0	0	0	0	0	0	0		0	1	0	1	1	0	1	50	4	4
1	8		0	0	0	134	14	148	31	4	0	236	271	419		0	0	90.5405	9.45946		11.4391	0	87.0849	0	0	0	0	1	0	0	1	0	0	0	0	0	2	0	0	0	1	0	1	100	2	4
1	9		0	0	0	93	31	124	5	2	56	177	240	364		0	0	75	25		2.08333	23.3333	73.75	0	0	0	0	1	0	0	1	0	0	0	0	0	2	0	0	1	1	0	1	66.6667	3	5
1	10		0	1	0	92	26	119	0	3	43	210	256	375		0	0	77.3109	21.8487		0	16.7969	82.0313	0	0	0	0	0	0	0	1	0	0	0	1	50	2	0	0	1	1	0	1	66.6667	3	5
2	3		0	144	0	0	95	239	0	10	31	175	216	455		0	0	0	39.749		0	14.3519	81.0185	0	0	0	0	0	0	0	0	1	0	0	2	100	3	0	0	1	1	0	1	66.6667	3	6
2	5		3	61	0	1	148	213	0	31	105	83	219	432		1.40845	0	0.469484	69.4836		0	47.9452	37.8995	0	0	0	0	1	0	0	1	2	0	0	2	66.6667	6	0	2	1	0	2	1	83.3333	6	12
2	6		3	153	0	0	70	226	0	17	28	205	250	476		1.32743	0	0	30.9735		0	11.2	82	0	0	0	0	0	0	0	0	2	0	0	3	100	5	0	0	1	2	0	2	80	5	10
2	7		0	102	4	0	92	198	0	0	0	0	0	198		0	2.0202	0	46.4646					0	0	2	0	0	0	0	0	2	2	0	3	100	9
2	8		0	53	0	0	136	189	0	0	0	0	0	189		0	0	0	71.9577					0	0	0	0	0	0	0	0	2	0	0	2	100	4
2	9		0	14	0	10	178	202	0	47	78	96	221	423		0	0	4.9505	88.1188		0	35.2941	43.4389	0	0	0	0	1	0	0	1	0	0	0	1	33.3333	3	0	0	0	1	1	1	100	3	6
2	10		0	86	0	0	140	226	2	100	301	88	491	717		0	0	0	61.9469		0.407332	61.3035	17.9226	0	0	0	0	0	0	0	0	4	0	0	5	100	9	0	1	0	5	2	4	100	12	21
3	1		0	0	0	96	0	96	0	2	4	97	103	199		0	0	100	0		0	3.8835	94.1748	0	0	0	0	0	0	0	0	0	0	0	0		0	1	0	0	1	0	1	66.6667	3	3
3	2		0	6	0	67	6	79	0	1	0	108	109	188		0	0	84.8101	7.59494		0	0	99.0826	0	0	0	0	1	1	0	0	0	0	2	0	75	4	0	0	0	1	0	1	100	2	6
3	3		0	18	0	72	0	90	0	2	0	91	93	183		0	0	80	0		0	0	97.8495	0	0	0	0	0	2	0	0	0	0	3	0	100	5	0	0	0	1	0	1	100	2	7
3	4		0	10	0	60	8	78	0	2	0	78	80	158		0	0	76.9231	10.2564		0	0	97.5	0	0	0	0	1	1	0	0	0	0	2	0	75	4	0	0	0	1	0	1	100	2	6
3	5		0	5	0	61	3	69	1	1	0	79	81	150		0	0	88.4058	4.34783		1.23457	0	97.5309	0	0	0	0	1	0	0	0	0	0	1	0	50	2	0	0	0	1	0	1	100	2	4
3	6		0	1	0	60	9	70	0	2	0	76	78	148		0	0	85.7143	12.8571		0	0	97.4359	0	0	0	0	1	1	0	0	0	0	1	0	66.6667	3	0	0	0	1	0	1	100	2	5
3	7		0	14	0	56	2	72	0	2	0	72	74	146		0	0	77.7778	2.77778		0	0	97.2973	0	0	0	0	1	2	0	0	1	0	3	0	85.7143	7	0	0	0	1	0	1	100	2	9
3	8		0	13	0	51	4	68	0	0	0	72	72	140		0	0	75	5.88235		0	0	100	0	0	0	0	1	0	0	0	1	0	1	1	75	4	0	0	0	0	0	0		0	4
3	9		0	7	0	66	0	73	0	2	3	54	59	132		0	0	90.411	0		0	5.08475	91.5254	0	0	0	0	0	1	0	0	0	0	2	0	100	3	1	0	0	1	0	1	66.6667	3	6
3	10		0	7	0	57	9	73	0	1	0	76	77	150		0	0	78.0822	12.3288		0	0	98.7013	0	0	0	0	1	0	0	0	1	0	1	0	66.6667	3	0	0	0	0	0	1	100	1	4
4	1		0	13	0	135	0	148	0	2	4	216	222	370		0	0	91.2162	0		0	1.8018	97.2973	0	0	0	0	0	0	0	0	0	0	1	0	100	1	1	0	0	1	0	1	66.6667	3	4
4	2		0	28	3	127	0	158	0	2	10	193	205	363		0	1.89873	80.3797	0		0	4.87805	94.1463	1	0	1	0	0	0	0	0	0	2	0	0	75	4	1	0	0	1	0	1	66.6667	3	7
4	4		0	42	0	136	0	178	0	0	0	0	0	178		0	0	76.4045	0					0	0	0	0	0	0	0	0	0	0	1	0	100	1
4	5		0	34	0	142	0	176	0	5	77	239	321	497		0	0	80.6818	0		0	23.9875	74.4548	0	0	0	0	0	0	0	0	0	0	1	0	100	1	2	0	2	1	0	1	33.3333	6	7
4	6		0	26	5	115	0	146	0	5	28	249	282	428		0	3.42466	78.7671	0		0	9.92908	88.2979	0	0	2	0	0	0	0	0	0	2	1	0	100	5	0	1	1	0	0	1	66.6667	3	8
4	7		0	32	29	90	0	151	0	5	9	239	253	404		0	19.2053	59.6026	0		0	3.55731	94.4664	1	0	0	0	0	0	0	0	0	1	0	0	50	2	1	0	0	1	0	1	66.6667	3	5
4	8		0	16	60	112	0	188	0	3	0	215	218	406		0	31.9149	59.5745	0		0	0	98.6239	1	0	1	0	0	1	0	0	0	2	0	0	80	5	0	0	0	0	0	1	100	1	6
4	9		0	31	43	67	1	142	0	8	28	233	269	411		0	30.2817	47.1831	0.704225		0	10.4089	86.6171	2	0	0	1	1	0	0	0	0	1	0	0	20	5	0	0	1	1	0	1	66.6667	3	8
4	10		0	64	47	144	0	255	0	6	18	265	289	544		0	18.4314	56.4706	0		0	6.22837	91.6955	0	0	2	2	0	0	0	0	0	0	2	0	66.6667	6	0	1	0	0	0	1	100	2	8
6	1		8	1	0	68	20	97	15	0	11	137	163	260		8.24742	0	70.1031	20.6186		9.20245	6.74847	84.0491	0	0	0	0	1	0	0	0	1	0	0	1	66.6667	3	0	0	1	0	0	0	0	1	4
6	2		0	6	0	67	15	88	26	0	0	118	144	232		0	0	76.1364	17.0455		18.0556	0	81.9444	0	0	0	0	0	2	0	0	0	0	1	1	100	4	0	0	0	0	0	0		0	4
6	3		9	3	0	25	60	97	35	0	0	91	126	223		9.27835	0	25.7732	61.8557					0	0	0	0	2	0	0	1	2	0	0	2	57.1429	7
6	4		16	5	0	61	4	86	5	0	1	104	110	196		18.6047	0	70.9302	4.65116		4.54545	0.909091	94.5455	0	0	0	0	0	1	0	0	0	0	1	1	100	3	0	0	1	0	0	0	0	1	4
6	5		0	11	0	46	9	66	0	0	18	74	92	158		0	0	69.697	13.6364		0	19.5652	80.4348	0	0	0	0	0	1	0	0	0	0	0	1	100	2	0	0	1	0	0	0	0	1	3
6	6		0	3	0	47	21	71	95	0	0	3	98	169		0	0	66.1972	29.5775					0	0	0	0	1	0	0	0	1	0	0	1	66.6667	3
6	7		10	16	0	42	1	69	90	0	0	5	95	164		14.4928	0	60.8696	1.44928					0	0	0	0	1	1	0	1	0	0	0	0	33.3333	3
6	8		0	13	0	46	10	69	14	0	0	75	89	158		0	0	66.6667	14.4928		15.7303	0	84.2697	0	0	0	0	0	1	0	0	0	0	0	1	100	2	0	0	0	0	0	0		0	2
6	9		7	11	0	36	15	69	75	0	0	29	104	173		10.1449	0	52.1739	21.7391					0	0	0	0	0	1	0	0	0	0	1	0	100	2
6	10		0	12	0	37	13	62	0	0	0	83	83	145		0	0	59.6774	20.9677		0	0	100	0	0	0	0	0	1	0	0	0	0	0	1	100	2	0	0	0	0	0	0		0	2
7	1		0	19	23	102	1	145	0	12	15	187	214	359		0	15.8621	70.3448	0.689655		0	7.00935	87.3832	1	0	1	0	0	5	0	1	0	2	3	0	84.6154	13	0	1	1	0	0	1	66.6667	3	16
7	2		0	43	37	0	49	129	4	12	15	116	147	276		0	28.6822	0	37.9845		2.72109	10.2041	78.9116	0	1	1	0	0	0	0	0	2	2	0	0	83.3333	6	0	0	1	3	0	4	87.5	8	14
7	3		39	4	0	0	83	126	2	2	42	114	160	286							1.25	26.25	71.25															0	0	1	0	0	1	50	2
7	4		7	55	7	15	41	125	0	4	18	152	174	299		5.6	5.6	12	32.8		0	10.3448	87.3563	0	0	2	0	0	6	0	0	1	2	5	2	100	18	0	0	1	2	0	2	80	5	23
7	5		0	13	3	57	32	105	1	0	58	78	137	242		0	2.85714	54.2857	30.4762		0.729927	42.3358	56.9343	0	0	1	1	1	0	0	0	1	0	1	1	66.6667	6	0	0	1	0	0	0	0	1	7
7	6		0	19	33	83	0	135	0	12	27	162	201	336		0	24.4444	61.4815	0		0	13.4328	80.597	2	0	1	1	0	2	0	0	0	2	0	0	62.5	8	0	0	1	0	0	1	50	2	10
7	7		0	16	21	58	31	126	0	0	46	140	186	312		0	16.6667	46.0317	24.6032		0	24.7312	75.2688	1	0	0	1	1	0	0	0	1	0	1	1	50	6	0	0	1	0	0	0	0	1	7
7	8		0	20	0	105	0	125	0	4	52	128	184	309		0	0	84	0		0	28.2609	69.5652	0	0	0	0	0	2	0	0	0	0	1	0	100	3	0	0	1	0	0	1	50	2	5
7	9		0	2	18	73	11	104	0	2	7	162	171	275		0	17.3077	70.1923	10.5769		0	4.09357	94.7368	0	1	0	1	0	0	0	1	1	0	0	0	25	4	4	0	4	0	0	1	11.1111	9	13
7	10		7	6	0	58	44	115	8	39	38	93	178	293		6.08696	0	50.4348	38.2609		4.49438	21.3483	52.2472	0	0	0	0	1	0	0	0	2	0	0	1	75	4	0	0	1	4	0	4	88.8889	9	13
8	1		0	17	0	35	44	96	0	21	0	228	249	345		0	0	36.4583	45.8333		0	0	91.5663	0	0	0	0	0	2	0	1	5	0	1	5	92.8571	14	0	0	0	0	0	1	100	1	15
8	2		0	48	4	37	1	90	0	0	0	180	180	270		0	4.44444	41.1111	1.11111		0	0	100	0	0	1	0	0	3	0	0	0	1	3	1	100	9	0	0	0	0	0	0		0	9
8	3		0	81	0	0	2	83	0	0	0	168	168	251		0	0	0	2.40964		0	0	100	0	0	0	0	0	0	0	0	2	0	0	1	100	3	0	0	0	0	0	0		0	3
8	4		13	77	0	1	0	91	0	0	0	166	166	257		14.2857	0	1.0989	0		0	0	100	0	0	0	0	0	1	0	0	0	0	1	1	100	3	0	0	0	0	0	0		0	3
8	5		7	80	0	2	0	89	7	6	0	117	130	219		7.86517	0	2.24719	0		5.38462	0	90	0	0	0	0	0	1	0	0	0	0	1	0	100	2	0	0	0	0	0	1	100	1	3
8	6		11	70	0	1	4	86	0	0	0	150	150	236		12.7907	0	1.16279	4.65116		0	0	100	0	0	0	0	0	1	0	0	0	0	1	1	100	3	0	0	0	0	0	0		0	3
8	7		0	81	0	1	0	82	7	3	0	107	117	199		0	0	1.21951	0		5.98291	0	91.453	0	0	0	0	0	1	0	0	0	0	1	0	100	2	0	0	0	0	0	1	100	1	3
8	8		3	74	0	1	0	78	2	0	0	169	171	249		3.84615	0	1.28205	0		1.16959	0	98.8304	0	0	0	0	0	1	0	0	0	0	1	0	100	2	0	0	0	0	0	0		0	2
8	9		0	76	0	1	3	80	0	0	0	115	115	195		0	0	1.25	3.75		0	0	100	0	0	0	0	0	1	0	0	0	0	1	1	100	3	0	0	0	0	0	0		0	3
8	10		7	63	0	0	3	73	0	0	0	132	132	205		9.58904	0	0	4.10959		0	0	100	0	0	0	0	0	0	0	0	0	0	0	1	100	1	0	0	0	0	0	0		0	1
9	1		0	4	0	91	17	112	0	0	0	117	117	229		0	0	81.25	15.1786		0	0	100	0	0	0	0	0	1	0	1	0	0	0	1	66.6667	3	0	0	0	0	0	0		0	3
9	2		0	3	0	85	16	104	0	0	0	111	111	215		0	0	81.7308	15.3846		0	0	100	0	0	0	0	0	1	0	1	0	0	0	1	66.6667	3	0	0	0	0	0	0		0	3
9	3		0	12	0	55	26	93	0	0	0	89	89	182		0	0	59.1398	27.957		0	0	100	0	0	0	0	1	0	0	0	1	0	0	1	66.6667	3	0	0	0	0	0	0		0	3
9	4		0	9	0	77	9	95	0	0	0	94	94	189		0	0	81.0526	9.47368		0	0	100	0	0	0	0	0	1	0	0	0	0	1	1	100	3	0	0	0	0	0	0		0	3
9	5		0	7	0	62	26	95	0	0	0	90	90	185		0	0	65.2632	27.3684		0	0	100	0	0	0	0	1	0	0	1	1	0	0	1	50	4	0	0	0	0	0	0		0	4
9	6		0	11	0	0	84	95	0	0	0	93	93	188		0	0	0	88.4211		0	0	100	0	0	0	0	0	0	0	0	1	0	0	1	100	2	0	0	0	0	0	0		0	2
9	7		0	6	0	43	69	118	0	0	0	120	120	238		0	0	36.4407	58.4746		0	0	100	0	0	0	0	2	0	0	2	2	0	0	2	50	8	0	0	0	0	0	0		0	8
9	8		0	22	0	32	66	120	0	0	0	115	115	235		0	0	26.6667	55		0	0	100	0	0	0	0	3	0	0	3	3	0	0	4	53.8462	13	0	0	0	0	0	0		0	13
9	9		0	9	0	90	3	102	0	0	0	122	122	224		0	0	88.2353	2.94118		0	0	100	0	0	0	0	1	1	0	1	0	0	1	0	50	4	0	0	0	0	0	0		0	4
9	10		0	4	0	74	42	120	0	0	0	139	139	259		0	0	61.6667	35		0	0	100	0	0	0	0	1	0	0	0	1	0	0	1	66.6667	3	0	0	0	0	0	0		0	3
10	1		2	5	0	79	2	88	13	0	7	148	168	256		2.27273	0	89.7727	2.27273		7.7381	4.16667	88.0952	0	0	0	0	1	0	0	0	1	0	0	1	66.6667	3	7	0	7	0	0	0	0	14	17
10	2		0	15	56	31	0	102	3	4	2	139	148	250		0	54.902	30.3922	0		2.02703	1.35135	93.9189	1	0	0	2	0	0	0	0	0	0	1	0	25	4	0	1	0	0	0	1	100	2	6
10	3		0	0	49	24	0	73	0	3	12	136	151	224		0	67.1233	32.8767	0		0	7.94702	90.0662	4	0	0	4	0	0	0	0	0	0	0	0	0	8	1	0	0	2	0	2	80	5	13
10	4		0	37	3	78	2	120	0	0	0	123	123	243		0	2.5	65	1.66667		0	0	100	2	0	0	2	0	1	0	0	0	0	1	1	42.8571	7	0	0	0	0	0	0		0	7
10	5		0	5	1	67	9	82	0	0	10	111	121	203		0	1.21951	81.7073	10.9756		0	8.26446	91.7355	1	0	0	1	0	1	0	0	0	0	0	1	50	4	0	0	1	0	0	0	0	1	5
10	6		0	6	0	99	0	105	2	8	0	129	139	244		0	0	94.2857	0		1.43885	0	92.8058	0	0	0	0	0	1	0	0	0	0	0	0	100	1	0	0	0	0	0	1	100	1	2
10	7		0	50	0	92	27	169	3	1	9	126	139	308		0	0	54.4379	15.9763		2.15827	6.47482	90.6475	0	0	0	0	0	1	0	1	0	0	0	1	66.6667	3	0	0	1	0	0	1	50	2	5
10	8		0	0	57	55	0	112	6	2	6	131	145	257		0	50.8929	49.1071	0		4.13793	4.13793	90.3448	6	0	0	7	0	0	0	0	0	0	0	0	0	13	1	1	1	0	0	1	50	4	17
10	9		0	3	0	74	11	88	0	0	1	155	156	244		0	0	84.0909	12.5		0	0.641026	99.359	0	0	0	0	0	1	0	0	0	0	0	1	100	2	1	0	1	0	0	0	0	2	4
10	10		0	0	81	7	0	88	4	4	4	150	162	250		0	92.0455	7.95455	0		2.46914	2.46914	92.5926	2	0	0	2	0	0	0	0	0	0	0	0	0	4	0	1	0	0	0	1	100	2	6
11	1		5	92	151	90	73	411	0	3	80	158	241	652		1.21655	36.7397	21.8978	17.7616		0	33.195	65.5602	7	2	0	6	0	2	2	0	2	1	2	2	34.6154	26	1	0	0	1	0	1	66.6667	3	29
11	2		0	54	0	0	102	156	0	27	140	347	514	670		0	0	0	65.3846		0	27.2374	67.5097	0	0	0	0	0	0	0	0	3	0	0	3	100	6	3	0	4	5	0	6	61.1111	18	24
11	3		0	138	0	1	97	236	0	4	26	186	216	452		0	0	0.423729	41.1017		0	12.037	86.1111	0	0	0	0	1	0	0	1	9	0	0	10	90.4762	21	1	0	1	2	0	2	66.6667	6	27
11	4		0	41	53	52	0	146	0	18	49	177	244	390		0	36.3014	35.6164	0		0	20.082	72.541	1	0	0	0	0	1	0	0	0	1	1	0	75	4	0	1	0	0	0	1	100	2	6
11	5		0	28	0	88	53	169	0	18	18	173	209	378		0	0	52.071	31.3609		0	8.61244	82.7751	0	0	0	0	1	2	0	1	1	0	2	1	75	8	1	0	1	1	0	1	50	4	12
11	6		0	54	7	85	36	182	0	5	21	116	142	324		0	3.84615	46.7033	19.7802		0	14.7887	81.6901	1	0	1	1	1	2	0	1	0	1	2	1	63.6364	11	0	0	1	1	0	1	66.6667	3	14
11	7		0	2	0	0	157	159	0	16	57	104	177	336		0	0	0	98.7421		0	32.2034	58.7571	0	0	0	0	0	0	0	0	0	0	0	1	100	1	0	0	1	1	0	1	66.6667	3	4
11	8		6	58	162	176	10	412	0	0	0	0	0	412		1.45631	39.3204	42.7184	2.42718					2	0	2	2	0	3	0	0	1	3	2	1	75	16
11	9		0	5	0	9	161	175	0	12	56	142	210	385		0	0	5.14286	92		0	26.6667	67.619	0	0	0	0	0	0	0	1	3	0	0	3	85.7143	7	2	0	2	1	0	1	33.3333	6	13
11	10		0	23	13	104	0	140	0	5	73	155	233	373		0	9.28571	74.2857	0		0	31.3305	66.5236	0	0	4	0	0	1	0	0	0	4	1	0	100	10	2	0	2	1	0	1	33.3333	6	16
12	1		0	0	0	116	41	157	0	12	0	230	242	399		0	0	73.8854	26.1146		0	0	95.0413	0	0	0	0	1	0	0	1	0	0	0	0	0	2	0	0	0	1	0	1	100	2	4
12	2		0	0	0	111	45	156	0	2	0	153	155	311		0	0	71.1538	28.8462		0	0	98.7097	0	0	0	0	1	0	0	0	0	0	0	0	0	1	0	0	0	1	0	1	100	2	3
12	3		1	4	0	85	38	128	0	2	40	139	181	309		0.78125	0	66.4063	29.6875		0	22.0994	76.7956	0	0	0	0	1	0	0	0	1	0	1	0	66.6667	3	1	0	2	1	0	1	40	5	8
12	4		0	0	0	83	41	124	0	4	0	161	165	289		0	0	66.9355	33.0645		0	0	97.5758	0	0	0	0	1	0	0	0	0	0	0	0	0	1	0	0	0	1	0	1	100	2	3
12	5		0	0	0	101	29	130	0	3	0	155	158	288		0	0	77.6923	22.3077		0	0	98.1013	0	0	0	0	1	0	0	0	0	0	0	0	0	1	0	0	0	1	0	1	100	2	3
12	6		0	3	0	0	114	117	0	2	0	144	146	263		0	0	0	97.4359		0	0	98.6301	0	0	0	0	0	0	0	0	1	0	0	1	100	2	0	0	0	0	0	1	100	1	3
12	7		0	8	0	68	29	105	0	2	0	136	138	243		0	0	64.7619	27.619		0	0	98.5507	0	0	0	0	1	1	0	0	0	0	1	0	66.6667	3	0	0	0	1	0	1	100	2	5
12	8		0	0	0	76	29	105	9	46	2	173	230	335		0	0	72.381	27.619		3.91304	0.869565	75.2174	0	0	0	0	1	0	0	0	0	0	0	0	0	1	0	0	0	5	1	4	100	10	11
12	9		0	0	0	77	43	120	0	10	0	218	228	348		0	0	64.1667	35.8333		0	0	95.614	0	0	0	0	1	0	0	1	0	0	0	0	0	2	0	0	0	2	0	2	100	4	6
12	10		0	16	0	70	20	106	0	10	25	209	244	350		0	0	66.0377	18.8679		0	10.2459	85.6557	0	0	0	0	2	0	0	1	1	0	0	0	25	4	0	0	1	2	0	2	80	5	9
13	1		0	17	0	83	0	100	2	4	22	149	177	277		0	0	83	0		1.12994	12.4294	84.1808	0	0	0	0	0	5	0	0	0	0	5	0	100	10	1	0	1	2	0	2	66.6667	6	16
13	2		8	15	16	28	22	89	12	2	11	204	229	318		8.98876	17.9775	31.4607	24.7191		5.24017	4.80349	89.083	0	1	0	0	2	1	2	2	1	0	1	2	41.6667	12	3	0	3	2	0	2	40	10	22
13	3		0	14	6	34	42	96	2	18	20	133	173	269		0	6.25	35.4167	43.75		1.15607	11.5607	76.8786	0	1	0	0	0	1	0	0	0	1	0	0	66.6667	3	0	0	1	3	0	3	85.7143	7	10
13	4		0	45	1	0	39	85	8	22	8	108	146	231		0	1.17647	0	45.8824		5.47945	5.47945	73.9726	0	0	1	0	0	0	0	0	3	1	0	4	100	9	0	0	1	2	0	2	80	5	14
13	5		3	25	0	0	56	84	3	25	0	94	122	206		3.57143	0	0	66.6667		2.45902	0	77.0492	0	0	0	0	0	0	0	0	1	0	0	2	100	3	0	0	0	5	0	5	100	10	13
13	6		4	12	0	47	20	83	7	10	3	92	112	195		4.81928	0	56.6265	24.0964		6.25	2.67857	82.1429	0	0	0	0	1	1	0	1	0	0	1	1	60	5	0	0	1	1	0	1	66.6667	3	8
13	7		2	2	0	18	50	72	6	5	5	171	187	259		2.77778	0	25	69.4444		3.20856	2.6738	91.4439	0	0	0	0	2	0	0	2	0	0	0	1	20	5	1	0	1	3	0	3	75	8	13
13	8		0	0	0	0	84	84	13	29	22	148	212	296		0	0	0	100		6.13208	10.3774	69.8113	0	0	0	0	0	0	0	0	0	0	0	0		0	1	0	2	3	0	3	66.6667	9	9
13	9		0	13	0	0	66	79	8	19	6	120	153	232		0	0	0	83.5443		5.22876	3.92157	78.4314	0	0	0	0	0	0	0	0	1	0	0	2	100	3	1	0	2	4	0	4	72.7273	11	14
13	10		2	18	0	0	70	90	16	16	1	129	162	252		2.22222	0	0	77.7778		9.87654	0.617284	79.6296	0	0	0	0	0	0	0	0	1	0	0	2	100	3	0	0	1	4	0	4	88.8889	9	12
14	1		0	0	74	99	0	173	0	20	10	288	318	491		0	42.7746	57.2254	0		0	3.14465	90.566	1	0	0	2	0	0	0	0	0	0	0	0	0	3	1	0	0	1	0	1	66.6667	3	6
14	2		0	0	131	106	0	237	0	32	20	301	353	590		0	55.2743	44.7257	0		0	5.66572	85.2691	1	0	0	1	0	0	0	0	0	0	0	0	0	2	1	0	0	3	0	3	85.7143	7	9
14	3		0	8	35	132	2	177	5	28	9	205	247	424		0	19.774	74.5763	1.12994		2.02429	3.64372	82.996	0	0	1	1	0	0	0	1	0	0	1	1	60	5	0	1	0	0	0	1	100	2	7
14	4		0	5	131	73	0	209	0	28	18	235	281	490		0	62.6794	34.9282	0		0	6.40569	83.6299	42	0	1	42	0	0	0	0	0	0	1	0	2.32558	86	0	1	0	1	0	2	100	4	90
14	5		0	16	102	66	0	184	0	34	9	170	213	397		0	55.4348	35.8696	0		0	4.22535	79.8122	1	0	1	1	0	0	0	0	0	1	0	0	50	4	0	0	1	0	0	1	50	2	6
14	6		0	0	91	135	0	226	0	34	4	181	219	445		0	40.2655	59.7345	0		0	1.82648	82.6484	1	0	0	0	0	0	0	0	0	0	0	0	0	1	0	1	0	0	0	1	100	2	3
14	7		0	0	87	99	0	186	16	10	8	140	174	360		0	46.7742	53.2258	0		9.1954	4.5977	80.4598	6	0	0	6	0	0	0	0	0	0	0	0	0	12	0	1	0	0	0	1	100	2	14
14	8		5	3	99	65	0	172	0	26	0	188	214	386		2.90698	57.5581	37.7907	0		0	0	87.8505	2	0	1	1	0	1	0	0	0	1	0	0	50	6	0	0	0	1	0	2	100	3	9
14	9		0	0	125	72	0	197	10	13	5	194	222	419		0	63.4518	36.5482	0		4.5045	2.25225	87.3874	1	0	0	1	0	0	0	0	0	0	0	0	0	2	0	1	0	0	0	1	100	2	4
14	10		0	8	43	124	0	175	20	2	4	168	194	369		0	24.5714	70.8571	0		10.3093	2.06186	86.5979	1	0	0	1	0	0	0	0	0	0	1	0	33.3333	3	0	1	0	0	0	1	100	2	5
15	1		0	0	0	123	0	123	0	13	27	167	207	330		0	0	100	0		0	13.0435	80.6763	0	0	0	0	0	0	0	0	0	0	0	0		0	0	1	0	0	0	1	100	2	2
15	2		0	17	5	102	0	124	0	65	90	172	327	451		0	4.03226	82.2581	0		0	27.5229	52.5994	0	0	4	1	0	0	0	0	0	3	0	0	87.5	8	0	13	0	2	12	3	100	30	38
15	3		0	38	27	59	0	124	0	19	16	143	178	302		0	21.7742	47.5806	0		0	8.98876	80.3371	0	0	1	0	0	1	0	0	0	2	1	0	100	5	0	1	0	1	0	2	100	4	9
15	4		0	37	33	55	0	125	0	6	47	118	171	296		0	26.4	44	0		0	27.4854	69.0058	5	0	3	7	0	0	0	0	0	1	1	0	29.4118	17	0	1	0	1	0	2	100	4	21
15	5		0	0	37	108	0	145	0	16	22	128	166	311		0	25.5172	74.4828	0		0	13.253	77.1084	4	0	0	5	0	0	0	0	0	0	0	0	0	9	0	1	0	1	0	2	100	4	13
15	6		0	6	58	48	0	112	0	17	13	127	157	269		0	51.7857	42.8571	0		0	8.28025	80.8917	1	0	1	1	0	1	0	0	0	1	2	0	71.4286	7	0	1	1	0	0	1	66.6667	3	10
15	7		0	25	4	83	12	124	0	14	16	104	134	258		0	3.22581	66.9355	9.67742		0	11.9403	77.6119	2	0	1	1	0	4	0	1	0	2	3	1	73.3333	15	0	1	0	1	0	2	100	4	19
15	8		0	0	7	103	0	110	3	17	1	148	169	279		0	6.36364	93.6364	0		1.77515	0.591716	87.574	5	0	0	5	0	0	0	0	0	0	0	0	0	10	0	1	0	0	0	1	100	2	12
15	9		0	34	0	81	0	115	0	23	0	164	187	302		0	0	70.4348	0		0	0	87.7005	0	0	0	0	0	1	0	0	0	0	0	0	100	1	0	0	0	2	0	3	100	5	6
15	10		0	0	0	100	0	100	0	21	24	119	164	264		0	0	100	0		0	14.6341	72.561	0	0	0	0	0	0	0	0	0	0	0	0		0	0	1	1	0	0	1	66.6667	3	3
16	1		18	50	18	205	29	320	0	13	0	310	323	643		5.625	5.625	64.0625	9.0625		0	0	95.9752	0	0	1	0	2	1	0	1	0	0	2	0	57.1429	7	0	0	0	2	0	2	100	4	11
16	2		3	35	0	21	61	120	0	13	0	227	240	360		2.5	0	17.5	50.8333		0	0	94.5833	0	0	0	0	1	0	0	0	0	0	1	0	50	2	0	0	0	2	0	2	100	4	6
16	3		0	2	0	0	109	111	36	6	0	224	266	377		0	0	0	98.1982		13.5338	0	84.2105	0	0	0	0	0	0	0	0	2	0	0	2	100	4	0	0	0	1	0	1	100	2	6
16	4		0	8	0	100	1	109	0	12	0	147	159	268		0	0	91.7431	0.917431		0	0	92.4528	0	0	0	0	1	0	0	0	0	0	1	0	50	2	0	0	0	1	0	1	100	2	4
16	5		0	9	0	0	71	80	0	12	0	146	158	238		0	0	0	88.75		0	0	92.4051	0	0	0	0	0	0	0	0	1	0	0	1	100	2	0	0	0	1	0	1	100	2	4
16	6		0	14	0	0	81	95	0	3	0	154	157	252		0	0	0	85.2632		0	0	98.0892	0	0	0	0	0	0	0	0	1	0	0	2	100	3	0	0	0	1	0	1	100	2	5
16	7		0	46	0	33	0	79	0	26	0	138	164	243		0	0	41.7722	0		0	0	84.1463	0	0	0	0	0	2	0	0	0	0	1	0	100	3	0	0	0	1	0	2	100	3	6
16	8		0	33	0	44	0	77	0	0	0	0	0	77		0	0	57.1429	0					0	0	0	0	0	6	0	0	0	0	7	0	100	13
16	9		0	27	0	64	0	91	0	76	0	155	231	322		0	0	70.3297	0		0	0	67.0996	0	0	0	0	0	1	0	0	0	0	1	0	100	2	0	0	0	2	0	2	100	4	6
16	10		0	4	0	85	0	89	0	11	3	133	147	236		0	0	95.5056	0		0	2.04082	90.4762	0	0	0	0	0	0	0	0	0	0	1	0	100	1	1	0	0	1	0	1	66.6667	3	4
17	1		1	1	0	1	120	123	0	102	21	173	296	419		0.813008	0	0.813008	97.561		0	7.09459	58.4459	0	0	0	0	1	0	0	1	1	0	0	1	50	4	1	0	2	2	0	2	57.1429	7	11
17	2		0	26	0	54	44	124	0	12	21	252	285	409		0	0	43.5484	35.4839		0	7.36842	88.4211	0	0	0	0	1	2	0	0	0	0	3	0	83.3333	6	0	0	1	1	0	1	66.6667	3	9
17	3		0	28	0	38	58	124	0	3	3	222	228	352		0	0	30.6452	46.7742		0	1.31579	97.3684	0	0	0	0	1	0	0	0	1	0	1	1	75	4	0	0	1	2	0	2	80	5	9
17	4		0	23	0	35	33	91	0	29	0	122	151	242		0	0	38.4615	36.2637		0	0	80.7947	0	0	0	0	1	1	0	0	0	0	2	0	75	4	0	0	0	5	0	5	100	10	14
17	5		0	3	0	52	37	92	0	18	20	278	316	408		0	0	56.5217	40.2174		0	6.32911	87.9747	0	0	0	0	1	0	0	1	0	0	0	1	33.3333	3	1	0	1	3	0	3	75	8	11
17	6		0	15	0	49	34	98	0	7	0	164	171	269		0	0	50	34.6939		0	0	95.9064	0	0	0	0	1	1	0	0	0	0	2	0	75	4	0	0	0	3	0	3	100	6	10
17	7		0	29	0	37	20	86	0	10	0	121	131	217		0	0	43.0233	23.2558		0	0	92.3664	0	0	0	0	1	1	0	0	0	0	2	0	75	4	0	0	0	1	0	1	100	2	6
17	8		6	5	0	71	0	82	5	30	0	173	208	290		7.31707	0	86.5854	0		2.40385	0	83.1731	0	0	0	0	0	1	0	0	0	0	0	0	100	1	0	0	0	1	0	1	100	2	3
17	9		0	81	0	0	14	95	0	0	0	0	0	95		0	0	0	14.7368					0	0	0	0	0	0	0	0	1	0	0	0	100	1
17	10		0	0	0	75	44	119	0	15	18	131	164	283		0	0	63.0252	36.9748		0	10.9756	79.878	0	0	0	0	1	0	0	0	0	0	0	0	0	1	0	0	1	1	0	1	66.6667	3	4
18	1		69	27	96	27	0	219	0	0	0	0	0	219
18	2		59	85	56	98	5	303	0	0	0	0	0	303		19.4719	18.4818	32.3432	1.65017					11	0	11	11	0	0	0	0	2	11	1	2	55.102	49
18	3		7	37	51	9	41	145	0	0	0	0	0	145		4.82759	35.1724	6.2069	28.2759					3	2	1	3	0	3	2	0	0	2	3	0	47.3684	19
18	4		45	17	78	9	0	149	0	0	0	0	0	149
18	5		49	18	30	40	0	137	0	0	0	0	0	137
18	6		57	17	45	1	0	120	4	70	4	347	425	545							0.941176	0.941176	81.6471															2	0	1	3	1	3	70	10
18	7		46	19	61	0	0	126	1	11	88	279	379	505							0.263852	23.219	73.6148															5	1	4	2	1	2	40	15
18	8		45	18	14	54	0	131	13	100	16	290	419	550							3.10263	3.81862	69.2124															0	4	0	3	3	4	100	14
18	9		20	11	1	132	0	164	0	0	0	0	0	164		12.1951	0.609756	80.4878	0					1	0	0	1	0	1	0	0	0	0	2	0	60	5
18	10		10	26	118	12	0	166	0	40	9	384	433	599		6.0241	71.0843	7.22892	0		0	2.07852	88.6836	4	0	0	3	0	1	0	0	0	1	1	0	30	10	1	0	0	4	0	4	88.8889	9	19
19	1		1	21	141	105	2	270	0	8	3	331	342	612		0.37037	52.2222	38.8889	0.740741		0	0.877193	96.7836	5	0	2	4	2	1	0	2	0	3	1	0	35	20	2	0	1	2	0	2	57.1429	7	27
19	2		1	11	91	53	0	156	0	15	7	407	429	585		0.641026	58.3333	33.9744	0		0	1.6317	94.8718	2	0	1	3	0	1	0	0	0	1	1	0	44.4444	9	1	0	0	1	0	1	66.6667	3	12
19	3		0	146	217	60	5	428	0	62	0	452	514	942		0	50.7009	14.0187	1.16822		0	0	87.9377	2	0	7	3	1	3	0	0	0	0	5	0	71.4286	21	0	0	0	2	0	2	100	4	25
19	4		11	39	72	1	0	123	0	16	4	149	169	292		8.94309	58.5366	0.813008	0		0	2.36686	88.1657	0	0	3	0	0	1	0	0	0	4	1	0	100	9	1	0	0	1	0	1	66.6667	3	12
19	5		0	2	74	42	0	118	0	15	0	133	148	266		0	62.7119	35.5932	0		0	0	89.8649	5	0	0	5	0	2	0	0	0	0	2	0	28.5714	14	0	0	0	1	0	1	100	2	16
19	6		0	136	94	41	0	271	0	16	70	282	368	639		0	34.6863	15.1292	0		0	19.0217	76.6304	4	0	5	4	0	3	1	0	0	4	5	0	65.3846	26	2	0	2	2	0	2	50	8	34
19	7		0	96	66	20	0	182	0	13	0	230	243	425		0	36.2637	10.989	0		0	0	94.6502	1	0	3	0	0	3	0	0	0	4	3	0	92.8571	14	0	0	0	0	0	1	100	1	15
19	8		0	94	93	1	0	188	0	19	0	249	268	456		0	49.4681	0.531915	0		0	0	92.9104	0	0	6	0	0	1	0	0	0	6	1	0	100	14	0	0	0	1	0	2	100	3	17
19	9		8	130	117	45	0	300	0	5	7	161	173	473		2.66667	39	15	0		0	4.04624	93.0636	6	0	10	6	0	7	0	0	0	11	7	0	74.4681	47	1	0	0	1	0	1	66.6667	3	50
19	10		0	81	127	28	0	236	0	4	10	233	247	483		0	53.8136	11.8644	0		0	4.04858	94.332	0	0	8	1	0	1	0	0	0	7	2	0	94.7368	19	1	0	1	0	0	1	33.3333	3	22
20	1		0	47	0	69	23	139	0	20	0	286	306	445		0	0	49.6403	16.5468		0	0	93.4641	0	0	0	0	1	1	0	0	3	0	2	3	90	10	0	0	0	1	0	1	100	2	12
20	2		0	10	5	1	89	105	0	18	0	261	279	384		0	4.7619	0.952381	84.7619		0	0	93.5484	0	1	0	1	0	0	0	1	3	0	0	3	66.6667	9	0	0	0	1	0	1	100	2	11
20	3		0	5	0	48	62	115	0	20	0	308	328	443		0	0	41.7391	53.913		0	0	93.9024	0	0	0	0	1	0	0	1	1	0	0	1	50	4	0	0	0	1	0	2	100	3	7
20	4		12	21	72	0	0	105	0	17	0	97	114	219		11.4286	68.5714	0	0		0	0	85.0877	0	0	1	0	0	0	0	0	0	1	0	0	100	2	0	0	0	1	0	2	100	3	5
20	5		0	30	24	16	30	100	0	36	0	210	246	346		0	24	16	30		0	0	85.3659	0	0	1	1	7	0	0	7	1	0	1	1	21.0526	19	0	0	0	1	0	2	100	3	22
20	6		0	22	32	13	18	85	0	15	51	241	307	392		0	37.6471	15.2941	21.1765		0	16.6124	78.5016	0	1	1	0	0	2	1	0	0	2	2	0	77.7778	9	1	1	1	0	0	1	50	4	13
20	7		0	4	0	128	11	143	0	19	0	135	154	297		0	0	89.5105	7.69231		0	0	87.6623	0	0	0	0	1	0	0	1	1	0	0	2	60	5	0	0	0	1	0	1	100	2	7
20	8		0	0	0	96	19	115	0	3	0	271	274	389		0	0	83.4783	16.5217		0	0	98.9051	0	0	0	0	1	0	0	1	0	0	0	0	0	2	0	0	0	1	0	1	100	2	4
20	9		0	0	0	61	43	104	0	17	0	210	227	331		0	0	58.6538	41.3462		0	0	92.511	0	0	0	0	1	0	0	1	0	0	0	0	0	2	0	0	0	1	0	1	100	2	4
20	10		0	6	0	29	74	109	0	14	7	167	188	297		0	0	26.6055	67.8899		0	3.7234	88.8298	0	0	0	0	1	0	0	1	0	0	0	1	33.3333	3	0	1	1	1	0	2	80	5	8

## Sheet: Gaze summary
	% of time					Number of Switches
	Reach to grasp			Transport		Reach to grasp					Transport
Participant	Hand Time %	GCA time %	LCA/T time %	Hand/GCA Time %	LCA/T time %	Between Hand and GCA	Between Hand and LCA/Tube	Between GCA and LCA/Tube	% Other	Total	Between Hand/GCA and LCA/Tube	% Other	Total	Overall total
1	0.916667	76.6788	20.7592	9.52466	84.9248	0.2	0	1.4	37.5926	2.5	2.3	56.2222	4.2	6.7
2	0.2886	0.774283	58.3849	34.0189	52.4559	0	0	0.571429	85.7143	5.57143	0.428571	86	5.8	11
3	0	83.7124	5.60452	0.896824	97.1098	0	0	0.7	77.1164	3.5	0.2	92.5926	1.9	5.4
4	11.6841	70.0311	0.0782473	7.59888	90.6999	0.888889	0	0.111111	76.8519	3.33333	1	70.8333	3	6.625
5
6	0	61.8225	20.6034	4.53713	87.5406	0	0	0.7	82.381	3.1	0.3	0	0.5	3.16667
7	12.38	49.8634	19.4879	18.8011	75.425	0.8	0.2	0.5	71.9017	7.55556	1.7	48.4167	4.2	12
8	0.444444	8.58299	6.18648	0	97.185	0	0	0.1	99.2857	4.2	0	100	0.3	4.5
9	0	58.1446	33.5199	0	100	0	0	1.8	67.0513	4.6	0		0	4.6
10	26.8683	58.9625	4.33913	3.54524	92.9566	3.4	0	0.2	45.119	4.9	2.1	53.3333	3.3	8.2
11	12.5493	27.8859	36.8558	22.9059	72.1208	2	0.4	0.7	79.9442	11	2.2	60.4938	5.66667	16.1111
12	0	62.342	34.7396	3.32149	91.9892	0	0	1.3	25.8333	2	0.4	92	3.5	5.5
13	2.5404	23.1504	53.5881	5.45416	80.2623	0	0.4	1	76.4815	5.3	2	74.233	7.8	13.1
14	46.8558	50.5482	0.112994	3.38234	84.7217	11.2	0	0.1	19.5659	12.4	0.3	90.2381	2.9	15.3
15	13.9099	72.2185	0.967742	12.574	76.6066	3.7	0	0.1	57.7092	7.2	0.2	93.3333	6.1	13.3
16	0.5625	43.8056	33.3025	0.226757	88.8265	0	0	0.5	85.7143	3.9	0.1	96.2963	2.88889	5.77778
17	0	41.2624	36.5961	3.67595	84.9254	0	0	1	66.6667	3.2	0.8	82.8307	5.11111	8.55556
18	31.3371	31.5667	7.48151	7.51433	78.2895	3.7	0.4	0	48.1176	20.75	1.3	74.7222	12	19
19	49.5737	17.6803	0.190897	3.19923	90.921	5.1	0.1	0.5	70.6891	19.3	1.2	74.0476	3.7	23
20	13.498	38.1874	33.9848	2.03358	89.7778	0.2	0.3	2.6	49.883	6.5	0.3	93	2.8	9.3
